# Supplementary material for: Enhanced Desulfurization Performance of ZIF−8/PEG MMMs: Effect of ZIF−8 Particle Size
Source: Membranes (Basel). 2023 May 15;13(5):515. doi: 10.3390/membranes13050515 (PMC10224113; doi:10.3390/membranes13050515)
Supplement: Supplementary file 1 [file membranes-13-00515-s001.zip]

Archive with 1 entries (1 files):
- membranes-2392434-supplementary.pdf
